# Supplementary material for: Isolation and Identification of Bioactive Compounds from Streptomyces actinomycinicus PJ85 and Their In Vitro Antimicrobial Activities against Methicillin-Resistant Staphylococcus aureus
Source: Antibiotics (Basel). 2022 Dec 10;11(12):1797. doi: 10.3390/antibiotics11121797 (PMC9774200; doi:10.3390/antibiotics11121797)
Supplement: Supplementary file 1 [file antibiotics-11-01797-s001.zip]

Archive with 1 entries (1 files):
- antibiotics-1996156-supplementary.pdf
